# Supplementary material for: Novel Brominated Flame Retardants in Dust from E-Waste-Dismantling Workplace in Central China: Contamination Status and Human Exposure Assessment
Source: Toxics. 2023 Jan 6;11(1):58. doi: 10.3390/toxics11010058 (PMC9864280; doi:10.3390/toxics11010058)
Supplement: Supplementary file 1 [file toxics-11-00058-s001.zip]

Archive with 1 entries (1 files):
- toxics-2080215-supplementary.pdf
